# Supplementary material for: Participants’ Perspective of Engaging in a Gym-Based Health Service Delivered Secondary Stroke Prevention Program after TIA or Mild Stroke
Source: Int J Environ Res Public Health. 2021 Oct 30;18(21):11448. doi: 10.3390/ijerph182111448 (PMC8583419; doi:10.3390/ijerph182111448)
Supplement: Supplementary file 1 [file ijerph-18-11448-s001.zip]

Archive with 4 entries (2 files):
- ijerph-1416716-supplementary/
- ijerph-1416716-supplementary/suppl/
- ijerph-1416716-supplementary/suppl/Supplementary material 1. Discussion guide for semi-structured interviews.pdf
- ijerph-1416716-supplementary/suppl/SUPPLEMENTARY MATERIAL TABLE 1 example of coding tree.pdf
